# Supplementary material for: Evaluation of Composites Comprising Spherical, Porous, Sintered β-Tricalcium Phosphate Particles and Cyanoacrylate as Bone Cement
Source: J Funct Biomater. 2025 Dec 9;16(12):458. doi: 10.3390/jfb16120458 (PMC12733878; doi:10.3390/jfb16120458)
Supplement: Supplementary file 1 [file jfb-16-00458-s001.zip]

Archive with 1 entries (1 files):
- jfb-3976432-supplementary.pdf
